# Supplementary material for: Cocaine Upregulates Microglial Lipid Droplet Formation Through Increasing Lipid Synthesis Activity In Vitro and In Vivo
Source: Biomolecules. 2026 Apr 1;16(4):526. doi: 10.3390/biom16040526 (PMC13114159; doi:10.3390/biom16040526)
Supplement: Supplementary file 1 [file biomolecules-16-00526-s001.zip]

Archive with 1 entries (1 files):
- biomolecules-4066216-supplementary.pdf
